# Supplementary material for: Modeling of chemical inhibition from amyloid protein aggregation kinetics
Source: BMC Pharmacol Toxicol. 2014 Feb 27;15:9. doi: 10.1186/2050-6511-15-9 (PMC3939820; doi:10.1186/2050-6511-15-9)
Supplement: Additional file 1 — Excel spreadsheet used for modeling the Ab42amyloid apigenin case. [file 2050-6511-15-9-S1.xls]

## Sheet: lambda
																																								t	C	X	X#
																																								0	0	0	0.881021
																																			Statistical	Analysis				0.1	0	0.6	1.24641
																																			R2adj	0.993903				0.25	0	1.9	2.0598
		Parameters		SE	CI	SIGN																													Average	6.95584				0.5	0	5	4.39682
		Xm =	17.4345	0.25174	0.50276	YES	αsig (CI)=	0.05																											n total	77				0.75	0	8	8.00487
		vm =	16.0947	0.74618	1.49023	YES	DF=	65																											p	12				1	0	12.5	11.8766
		l =	0.252739	0.02965	0.0592151	YES	t-value=	1.99714																											n-p	65				1.25	0	13.5	14.7014
	Xm	Kx =	0.405015	0.0278221	0.0555645	YES																													SS total	2542.45				1.5	0	16.5	16.2354
		mx =	6.52306	0.968606	1.93444	YES																													SS mod	2527.42				3	0	17	17.4294
		ax =	0.905363	0.127415	0.254466	YES					control																								SS err	15.0323				6	0	17.3	17.4345
	vm	Kv =	0.377102	0.0616804	0.123184	YES					SSR^2 =	3.69216																							F calc	910.716				12	0	17.5	17.4345
		mv =	9.29162	2.67899	5.3503	YES					R2 =	0.99342																							p-value	1.73936e-67				0	1.25	0	0.603007
		av =	1.35375	0.565833	1.13005	YES																																		0.1	1.25	0.4	0.871557
	l	Kl =	1.75681	0.351552	0.702097	YES					all data																													0.25	1.25	1.5	1.49186
		ml =	2.16207	0.143027	0.285644	YES					SSR^2 =	15.0323																												0.5	1.25	4	3.40856
		al =	2.38657	0.496303	0.991185	YES					R2 =	0.994866																												0.75	1.25	7	6.68494
																																								1	1.25	10	10.5555
																																								1.25	1.25	13	13.5479
	Xm(C) =	17.4345	16.4187	15.6522	14.4683	12.9182	11.4174	10.5701																																1.5	1.25	16.2	15.1908
	vm(C) =	16.0947	15.8226	15.4234	14.5236	12.8479	10.883	10.0662																																3	1.25	16.7	16.4146
	l(C) =	0.252739	0.328639	0.530155	0.694116	0.696754	0.696754	0.696754																																6	1.25	17	16.4187
																																								12	1.25	17.2	16.4187
																																								0	2.5	0	0.257787
																																								0.1	2.5	0	0.379313
		EXPERIMENTAL DATA (X)											PREDICTED DATA (X#)																											0.25	2.5	0.8	0.67199
	t (h) / C (mM)	0	1.25	2.5	5	10	20	40					0	1.25	2.5	5	10	20	40																					0.5	2.5	2.2	1.67913
	0	0	0	0	0	0	0	0					0.881021	0.603007	0.257787	0.119622	0.108433	0.107432	0.0996972																					0.75	2.5	3.8	3.81163
	0.1	0.6	0.4	0	0	0	0	0					1.24641	0.871557	0.379313	0.178	0.160751	0.156614	0.145286																					1	2.5	6.6	7.24767
	0.25	1.9	1.5	0.8	0.4	0.2	0	0					2.0598	1.49186	0.67199	0.321811	0.289016	0.27456	0.254568																					1.25	2.5	11.8	10.9236
	0.5	5	4	2.2	1.2	0.8	0.6	0.5					4.39682	3.40856	1.67913	0.845609	0.752675	0.685916	0.635418																					1.5	2.5	13	13.4748
	0.75	8	7	3.8	2.2	1.8	1.5	2.3					8.00487	6.68494	3.81163	2.09567	1.85113	1.62377	1.50302																					3	2.5	15.5	15.6454
	1	12.5	10	6.6	4	3.6	3.2	4					11.8766	10.5555	7.24767	4.57331	4.02262	3.43365	3.17649																					6	2.5	15.6	15.6522
	1.25	13.5	13	11.8	8	7.2	6.5	5.5					14.7014	13.5479	10.9236	8.06967	7.10585	6.02069	5.56882																					12	2.5	15.7	15.6522
	1.5	16.5	16.2	13	11.6	10	8.1	7.5					16.2354	15.1908	13.4748	11.2106	9.91758	8.48529	7.84995																					0	5	0	0.119622
	3	17	16.7	15.5	13.5	12.7	12.2	10.6					17.4294	16.4146	15.6454	14.4581	12.9082	11.4045	10.558																					0.1	5	0	0.178
	6	17.3	17	15.6	14.4	13.1	12	10.4					17.4345	16.4187	15.6522	14.4683	12.9182	11.4174	10.5701																					0.25	5	0.4	0.321811
	12	17.5	17.2	15.7	13.9	12.8	11.5	10					17.4345	16.4187	15.6522	14.4683	12.9182	11.4174	10.5701																					0.5	5	1.2	0.845609
																																								0.75	5	2.2	2.09567
																																								1	5	4	4.57331
																																								1.25	5	8	8.06967
																																								1.5	5	11.6	11.2106
													3.69216	3.69212	1.93729	1.9193	0.335015	1.54605	1.9104																					3	5	13.5	14.4581
																																								6	5	14.4	14.4683
																																								12	5	13.9	14.4683
																																								0	10	0	0.108433
																																								0.1	10	0	0.160751
																																								0.25	10	0.2	0.289016
																																								0.5	10	0.8	0.752675
																																								0.75	10	1.8	1.85113
																																								1	10	3.6	4.02262
																																								1.25	10	7.2	7.10585
																																								1.5	10	10	9.91758
																																								3	10	12.7	12.9082
																																								6	10	13.1	12.9182
																																								12	10	12.8	12.9182
																																								0	20	0	0.107432
																																								0.1	20	0	0.156614
																																								0.25	20	0	0.27456
																																								0.5	20	0.6	0.685916
																																								0.75	20	1.5	1.62377
																																								1	20	3.2	3.43365
																																								1.25	20	6.5	6.02069
																																								1.5	20	8.1	8.48529
																																								3	20	12.2	11.4045
																																								6	20	12	11.4174
																																								12	20	11.5	11.4174
																																								0	40	0	0.0996972
	For 3D plot																																							0.1	40	0	0.145286
																																								0.25	40	0	0.254568
	Xm(C) =	17.4345	16.9719	16.593	16.4187	16.2526	16.0935	15.9407	15.7938	15.6522	15.3837	15.1327	14.8974	14.6764	14.4683	14.2721	14.0868	13.9117	13.746	13.5892	13.4405	13.2996	13.1658	13.0388	12.9182	12.3984	11.9917	11.6713	11.4174	11.2153	11.0539	10.9245	10.8205	10.7368	10.6691	10.6144	10.5701			0.5	40	0.5	0.635418
	vm(C) =	16.0947	16.0147	15.8924	15.8226	15.7487	15.6713	15.5909	15.5082	15.4234	15.2492	15.0704	14.889	14.7063	14.5236	14.3418	14.1617	13.9841	13.8096	13.6385	13.4714	13.3086	13.1502	12.9966	12.8479	12.18	11.6377	11.2108	10.883	10.6369	10.4555	10.3241	10.2304	10.1645	10.1188	10.0874	10.0662			0.75	40	2.3	1.50302
	l(C) =	0.252739	0.261987	0.299015	0.328639	0.364401	0.404568	0.447035	0.489586	0.530155	0.599124	0.646973	0.674857	0.68851	0.694116	0.696042	0.696593	0.696724	0.696749	0.696753	0.696754	0.696754	0.696754	0.696754	0.696754	0.696754	0.696754	0.696754	0.696754	0.696754	0.696754	0.696754	0.696754	0.696754	0.696754	0.696754	0.696754			1	40	4	3.17649
																																								1.25	40	5.5	5.56882
	t / C	0	0.5	1	1.25	1.5	1.75	2	2.25	2.5	3	3.5	4	4.5	5	5.5	6	6.5	7	7.5	8	8.5	9	9.5	10	12.5	15	17.5	20	22.5	25	27.5	30	32.5	35	37.5	40			1.5	40	7.5	7.84995
	0	0.881021	0.813505	0.684735	0.603007	0.518615	0.438229	0.366667	0.306387	0.257787	0.191142	0.154029	0.134556	0.124687	0.119622	0.116755	0.114849	0.113397	0.112217	0.111238	0.110427	0.10976	0.109217	0.108779	0.108433	0.107629	0.107579	0.107617	0.107432	0.10693	0.106138	0.105135	0.104014	0.102856	0.101725	0.100664	0.0996972			3	40	10.6	10.558
	0.1	1.24641	1.16102	0.985413	0.871557	0.752775	0.638654	0.536317	0.449586	0.379313	0.282448	0.22827	0.199801	0.185387	0.178	0.173815	0.171009	0.16884	0.167043	0.16552	0.164224	0.163124	0.162194	0.16141	0.160751	0.158773	0.157933	0.157352	0.156614	0.15558	0.154266	0.152758	0.151154	0.149547	0.148006	0.146577	0.145286			6	40	10.4	10.5701
	0.2	1.74734	1.64189	1.40645	1.25025	1.08537	0.925326	0.780526	0.656874	0.55606	0.416173	0.337487	0.296049	0.275077	0.264345	0.258253	0.254132	0.250898	0.248168	0.245806	0.24375	0.241958	0.240396	0.239034	0.237844	0.233757	0.231397	0.229616	0.227856	0.225913	0.223773	0.22151	0.219222	0.217001	0.214915	0.213008	0.211302			12	40	10	10.5701
	0.3	2.41951	2.29306	1.98452	1.77471	1.55021	1.32961	1.12779	0.953795	0.810792	0.610651	0.497217	0.437282	0.406941	0.391426	0.382596	0.376565	0.371758	0.367626	0.363981	0.360741	0.357852	0.355273	0.352965	0.350894	0.343161	0.338058	0.334103	0.330555	0.327101	0.323666	0.320285	0.317031	0.313977	0.311175	0.308657	0.306432
	0.4	3.29592	3.14941	2.75703	2.48315	2.18545	1.88853	1.61312	1.37276	1.17315	0.8906	0.728821	0.642924	0.599386	0.577118	0.564398	0.555613	0.5485	0.542276	0.536684	0.53162	0.527018	0.522826	0.518997	0.515491	0.501658	0.491826	0.484126	0.477567	0.471667	0.466232	0.461208	0.4566	0.452428	0.448701	0.445418	0.44256
	0.5	4.39682	4.23335	3.75301	3.40856	3.0274	2.64038	2.27523	1.95155	1.67913	1.2877	1.06049	0.938996	0.877245	0.845609	0.82744	0.814736	0.804277	0.794967	0.786459	0.778624	0.771385	0.764681	0.75846	0.752675	0.728933	0.711267	0.69737	0.685916	0.676158	0.667687	0.660276	0.653788	0.648133	0.643233	0.639018	0.635418
	0.6	5.71677	5.5408	4.97931	4.56586	4.09918	3.61537	3.14937	2.72822	2.36765	1.8394	1.52709	1.35842	1.27227	1.22797	1.20232	1.18413	1.16889	1.15511	1.14231	1.13034	1.11913	1.10861	1.09872	1.0894	1.05009	1.01993	0.996178	0.977043	0.961373	0.948393	0.937566	0.928505	0.920913	0.914556	0.909242	0.90481
	0.7	7.21372	7.02923	6.40637	5.93679	5.39561	4.82136	4.25477	3.73067	3.27238	2.58413	2.16737	1.93916	1.82169	1.76087	1.72526	1.69956	1.67766	1.65752	1.63856	1.62061	1.60358	1.58742	1.57207	1.55749	1.49461	1.44539	1.40661	1.37589	1.35147	1.33198	1.31637	1.30385	1.29377	1.28565	1.27908	1.27377
	0.8	8.80801	8.61613	7.96204	7.46027	6.87027	6.22883	5.57895	4.96158	4.4081	3.55131	3.01659	2.71832	2.56301	2.48169	2.43329	2.39765	2.36673	2.33787	2.31038	2.28406	2.25885	2.2347	2.21159	2.18947	2.09261	2.01572	1.95517	1.90781	1.87097	1.84242	1.82033	1.80327	1.79007	1.77985	1.7719	1.7657
	0.9	10.3962	10.194	9.54162	9.03761	8.43484	7.76416	7.06605	6.38371	5.75477	4.74627	4.09349	3.72066	3.52331	3.41821	3.35421	3.30596	3.26333	3.22304	3.18426	3.14681	3.11066	3.07581	3.04224	3.00995	2.86697	2.75235	2.66217	2.59228	2.53877	2.4982	2.46768	2.44484	2.4278	2.41512	2.40566	2.39859
	1	11.8766	11.6576	11.0339	10.5555	9.97683	9.32037	8.61979	7.91559	7.24767	6.13483	5.384	4.94261	4.70371	4.57331	4.49144	4.42802	4.37099	4.31654	4.26372	4.21239	4.16258	4.11433	4.06767	4.02262	3.82161	3.65944	3.5319	3.43365	3.35924	3.30369	3.26273	3.23283	3.21119	3.19561	3.18446	3.17649
	1.1	13.1732	12.9305	12.3509	11.9167	11.39	10.7846	10.1254	9.44606	8.78412	7.63794	6.82965	6.3383	6.06453	5.90998	5.8091	5.72854	5.65497	5.58416	5.51515	5.44785	5.38232	5.31867	5.25697	5.19727	4.92972	4.71298	4.5425	4.41159	4.31305	4.24018	4.18711	4.14899	4.12195	4.10297	4.08978	4.08069
	1.2	14.2485	13.9769	13.4448	13.0624	12.6014	12.069	11.4815	10.8644	10.2491	9.14518	8.33173	7.81855	7.5221	7.34723	7.22765	7.12911	7.03788	6.94968	6.86355	6.77945	6.69749	6.6178	6.54049	6.46563	6.12952	5.85664	5.64184	5.47698	5.35315	5.2619	5.19578	5.14861	5.11543	5.0924	5.07661	5.06591
	1.3	15.1005	14.7979	14.3088	13.9763	13.5818	13.1281	12.625	12.09	11.5476	10.5449	9.77523	9.2701	8.96529	8.77561	8.639	8.52293	8.41434	8.30917	8.20654	8.10642	8.00893	7.91422	7.82237	7.73348	7.33456	7.01053	6.75512	6.55879	6.4111	6.30211	6.22301	6.16646	6.12659	6.09882	6.07969	6.06663
	1.4	15.7515	15.4188	14.9644	14.6746	14.3389	13.9578	13.5366	13.0869	12.6262	11.7552	11.062	10.588	10.2872	10.0883	9.93717	9.80522	9.68087	9.56051	9.44334	9.32934	9.2186	9.11122	9.00726	8.90678	8.45691	8.09191	7.80375	7.58156	7.41371	7.28916	7.19814	7.1325	7.08569	7.0526	7.02938	7.01316
	1.5	16.2354	15.8755	15.4469	15.1908	14.9027	14.5821	14.2315	13.8584	13.4748	12.7387	12.1346	11.7037	11.4145	11.2106	11.0478	10.9024	10.7647	10.6318	10.5028	10.3778	10.2568	10.1397	10.0266	9.91758	9.43114	9.03746	8.72623	8.48529	8.30216	8.16516	8.06399	7.99006	7.93645	7.89778	7.86996	7.84995
	1.6	16.5877	16.2046	15.7941	15.5631	15.3113	15.0377	14.7433	14.4328	14.1144	13.4984	12.9795	12.5933	12.3186	12.1125	11.9407	11.7844	11.6362	11.4935	11.3556	11.2225	11.094	10.9702	10.8509	10.7361	10.2264	9.8154	9.49018	9.23732	9.0438	8.89762	8.78836	8.70729	8.64743	8.6033	8.57075	8.54667
	1.7	16.8402	16.4383	16.0399	15.8269	15.6017	15.3628	15.1108	14.8484	14.581	14.0625	13.6161	13.2696	13.0087	12.8019	12.6232	12.4587	12.3024	12.1525	12.0082	11.8695	11.736	11.6078	11.4845	11.3662	10.8437	10.424	10.0918	9.8325	9.63262	9.48016	9.36477	9.27787	9.21256	9.16345	9.12643	9.09839
	1.8	17.0193	16.6024	16.2119	16.0115	15.805	15.5912	15.3699	15.1428	14.9135	14.4693	14.0797	13.7653	13.5159	13.3088	13.1251	12.9544	12.7923	12.6373	12.4886	12.3461	12.2095	12.0785	11.9531	11.8328	11.3043	10.8817	10.5472	10.2851	10.0818	9.92528	9.80545	9.71397	9.64415	9.59076	9.54979	9.51819
	1.9	17.1454	16.7168	16.3312	16.1396	15.9461	15.7497	15.5502	15.3483	15.1464	14.7564	14.4092	14.1189	13.8783	13.6711	13.4838	13.3086	13.1424	12.9838	12.8323	12.6874	12.5488	12.4163	12.2896	12.1684	11.638	11.2157	10.8815	10.619	10.4141	10.2551	10.1322	10.0372	9.96378	9.90688	9.86261	9.82801
	2	17.2336	16.7962	16.4136	16.2278	16.0433	15.859	15.6745	15.4902	15.3075	14.956	14.6392	14.3663	14.1321	13.9248	13.7349	13.5566	13.3875	13.2265	13.073	12.9266	12.7869	12.6535	12.5262	12.4047	11.8746	11.4542	11.1216	10.8597	10.6544	10.494	10.3689	10.2713	10.1952	10.1355	10.0886	10.0515
	3	17.4294	16.9678	16.589	16.4146	16.2482	16.0886	15.9353	15.7877	15.6454	15.3753	15.1232	14.8873	14.6661	14.4581	14.262	14.0769	13.9019	13.7363	13.5795	13.4308	13.2898	13.156	13.0289	12.9082	12.3877	11.9801	11.6589	11.4045	11.202	11.0405	10.9112	10.8074	10.7238	10.6565	10.6021	10.558
	4	17.4344	16.9718	16.5929	16.4187	16.2525	16.0934	15.9406	15.7937	15.6521	15.3835	15.1325	14.8973	14.6762	14.4681	14.2719	14.0866	13.9115	13.7459	13.589	13.4404	13.2994	13.1656	13.0387	12.918	12.3982	11.9915	11.671	11.4171	11.215	11.0536	10.9242	10.8202	10.7365	10.6688	10.6141	10.5698
	5	17.4345	16.9719	16.5929	16.4187	16.2526	16.0934	15.9407	15.7938	15.6522	15.3837	15.1327	14.8974	14.6764	14.4683	14.2721	14.0868	13.9117	13.746	13.5892	13.4405	13.2996	13.1658	13.0388	12.9182	12.3984	11.9917	11.6713	11.4174	11.2153	11.0539	10.9245	10.8205	10.7368	10.6691	10.6144	10.5701
	6	17.4345	16.9719	16.593	16.4187	16.2526	16.0935	15.9407	15.7938	15.6522	15.3837	15.1327	14.8974	14.6764	14.4683	14.2721	14.0868	13.9117	13.746	13.5892	13.4405	13.2996	13.1658	13.0388	12.9182	12.3984	11.9917	11.6713	11.4174	11.2153	11.0539	10.9245	10.8205	10.7368	10.6691	10.6144	10.5701
	7	17.4345	16.9719	16.593	16.4187	16.2526	16.0935	15.9407	15.7938	15.6522	15.3837	15.1327	14.8974	14.6764	14.4683	14.2721	14.0868	13.9117	13.746	13.5892	13.4405	13.2996	13.1658	13.0388	12.9182	12.3984	11.9917	11.6713	11.4174	11.2153	11.0539	10.9245	10.8205	10.7368	10.6691	10.6144	10.5701
	8	17.4345	16.9719	16.593	16.4187	16.2526	16.0935	15.9407	15.7938	15.6522	15.3837	15.1327	14.8974	14.6764	14.4683	14.2721	14.0868	13.9117	13.746	13.5892	13.4405	13.2996	13.1658	13.0388	12.9182	12.3984	11.9917	11.6713	11.4174	11.2153	11.0539	10.9245	10.8205	10.7368	10.6691	10.6144	10.5701
	9	17.4345	16.9719	16.593	16.4187	16.2526	16.0935	15.9407	15.7938	15.6522	15.3837	15.1327	14.8974	14.6764	14.4683	14.2721	14.0868	13.9117	13.746	13.5892	13.4405	13.2996	13.1658	13.0388	12.9182	12.3984	11.9917	11.6713	11.4174	11.2153	11.0539	10.9245	10.8205	10.7368	10.6691	10.6144	10.5701
	10	17.4345	16.9719	16.593	16.4187	16.2526	16.0935	15.9407	15.7938	15.6522	15.3837	15.1327	14.8974	14.6764	14.4683	14.2721	14.0868	13.9117	13.746	13.5892	13.4405	13.2996	13.1658	13.0388	12.9182	12.3984	11.9917	11.6713	11.4174	11.2153	11.0539	10.9245	10.8205	10.7368	10.6691	10.6144	10.5701
	11	17.4345	16.9719	16.593	16.4187	16.2526	16.0935	15.9407	15.7938	15.6522	15.3837	15.1327	14.8974	14.6764	14.4683	14.2721	14.0868	13.9117	13.746	13.5892	13.4405	13.2996	13.1658	13.0388	12.9182	12.3984	11.9917	11.6713	11.4174	11.2153	11.0539	10.9245	10.8205	10.7368	10.6691	10.6144	10.5701
	12	17.4345	16.9719	16.593	16.4187	16.2526	16.0935	15.9407	15.7938	15.6522	15.3837	15.1327	14.8974	14.6764	14.4683	14.2721	14.0868	13.9117	13.746	13.5892	13.4405	13.2996	13.1658	13.0388	12.9182	12.3984	11.9917	11.6713	11.4174	11.2153	11.0539	10.9245	10.8205	10.7368	10.6691	10.6144	10.5701
								covariance matrix				0.063373	-0.0251116	-3.49602e-05	0.0033714	-0.0840645	-0.0179247	-0.00130678	0.0497231	0.0129031	0.000599924	0.00192664	0.00397763
												-0.0251116	0.556785	0.0177608	-0.000967829	0.0367942	0.00414617	0.0293847	-1.16209	-0.263938	-0.204631	0.0100919	0.0722511
												-3.49602e-05	0.0177608	0.000879121	1.03449e-05	0.00016425	-8.53362e-05	0.000946355	-0.0370695	-0.00817182	-0.0100028	0.00145689	0.00659318
												0.0033714	-0.000967829	1.03449e-05	0.000774067	0.0146879	-0.0027007	-0.00012097	-0.00108183	0.000858829	-0.00011508	0.000180936	0.000583501
												-0.0840645	0.0367942	0.00016425	0.0146879	0.938198	-0.025994	-0.000482745	-0.196517	-0.0127865	-0.00104149	-0.00152439	0.000479856
												-0.0179247	0.00414617	-8.53362e-05	-0.0027007	-0.025994	0.0162347	0.000470391	-0.00268983	-0.00557266	0.000709339	-0.00135644	-0.003685
												-0.00130678	0.0293847	0.000946355	-0.00012097	-0.000482745	0.000470391	0.00380447	-0.0403837	-0.0260817	-0.0134602	0.000780783	0.00711084
												0.0497231	-1.16209	-0.0370695	-0.00108183	-0.196517	-0.00268983	-0.0403837	7.17697	0.597327	0.540442	-0.00697259	-0.210805
												0.0129031	-0.263938	-0.00817182	0.000858829	-0.0127865	-0.00557266	-0.0260817	0.597327	0.320167	0.108937	-0.0283421	-0.0470547
												0.000599924	-0.204631	-0.0100028	-0.00011508	-0.00104149	0.000709339	-0.0134602	0.540442	0.108937	0.123589	-0.0132631	-0.0844033
												0.00192664	0.0100919	0.00145689	0.000180936	-0.00152439	-0.00135644	0.000780783	-0.00697259	-0.0283421	-0.0132631	0.0204566	0.0185356
												0.00397763	0.0722511	0.00659318	0.000583501	0.000479856	-0.003685	0.00711084	-0.210805	-0.0470547	-0.0844033	0.0185356	0.246317
						array of linear correlation coefficients						1	-0.133684	-0.00468378	0.481359	-0.344757	-0.558827	-0.0841596	0.0737286	0.0905842	0.00677883	0.0535095	0.0318365
												-0.133684	1	0.802774	-0.0466193	0.0509083	0.0436095	0.638455	-0.581334	-0.625129	-0.780077	0.0945612	0.195099
												-0.00468378	0.802774	1	0.0125404	0.00571917	-0.0225885	0.517467	-0.466683	-0.487087	-0.959642	0.343546	0.448047
												0.481359	-0.0466193	0.0125404	1	0.545034	-0.761842	-0.0704924	-0.0145144	0.0545544	-0.0117658	0.0454695	0.0422577
												-0.344757	0.0509083	0.00571917	0.545034	1	-0.210622	-0.00808022	-0.0757323	-0.0233302	-0.00305858	-0.0110035	0.000998197
												-0.558827	0.0436095	-0.0225885	-0.761842	-0.210622	1	0.0598536	-0.00788011	-0.0772953	0.0158359	-0.0744325	-0.0582732
												-0.0841596	0.638455	0.517467	-0.0704924	-0.00808022	0.0598536	1	-0.244393	-0.747311	-0.620748	0.0885047	0.232288
												0.0737286	-0.581334	-0.466683	-0.0145144	-0.0757323	-0.00788011	-0.244393	1	0.394052	0.573838	-0.0181973	-0.158549
												0.0905842	-0.625129	-0.487087	0.0545544	-0.0233302	-0.0772953	-0.747311	0.394052	1	0.547646	-0.350209	-0.167559
												0.00677883	-0.780077	-0.959642	-0.0117658	-0.00305858	0.0158359	-0.620748	0.573838	0.547646	1	-0.263777	-0.483753
												0.0535095	0.0945612	0.343546	0.0454695	-0.0110035	-0.0744325	0.0885047	-0.0181973	-0.350209	-0.263777	1	0.261122
												0.0318365	0.195099	0.448047	0.0422577	0.000998197	-0.0582732	0.232288	-0.158549	-0.167559	-0.483753	0.261122	1

## Sheet: tau
																																								t	C	X	X#
																																								0	0	0	0.886539
																																			Statistical	Analysis				0.1	0	0.6	1.2537
																																			R2adj	0.994224				0.25	0	1.9	2.0704
		Parameters		SE	CI	SIGN																													Average	6.95584				0.5	0	5	4.41327
		Xm =	17.424	0.243341	0.485986	YES	αsig (CI)=	0.05																											n total	77				0.75	0	8	8.02211
		vm =	16.0728	0.780361	1.55849	YES	DF=	65																											p	12				1	0	12.5	11.886
		t =	0.793013	0.0200266	0.0399959	YES	t-value=	1.99714																											n-p	65				1.25	0	13.5	14.701
	Xm	Kx =	0.406579	0.0243978	0.0487257	YES																													SS total	2823.64				1.5	0	16.5	16.229
		mx =	6.61038	0.848509	1.69459	YES																													SS mod	2809.34				3	0	17	17.4189
		ax =	0.918248	0.117773	0.235208	YES					control																								SS err	14.2992				6	0	17.3	17.424
	vm	Kv =	0.584498	0.56932	1.13701	NOT					SSR^2 =	3.67654																							F calc	1064.2				12	0	17.5	17.424
		mv =	20.0061	27.072	54.0665	NOT					R2 =	0.993498																							p-value	1.13725e-69				0	1.25	0	0.59917
		av =	1.18002	0.975493	1.94819	NOT																																		0.1	1.25	0.4	0.865913
	t	Kt =	0.520214	0.0434233	0.0867223	YES					all data																													0.25	1.25	1.5	1.48214
		mt =	2.26537	0.141806	0.283205	YES					SSR^2 =	14.2992																												0.5	1.25	4	3.38794
		at =	2.58822	0.629587	1.25737	YES					R2 =	0.995136																												0.75	1.25	7	6.65391
																																								1	1.25	10	10.528
																																								1.25	1.25	13	13.5364
	Xm(C) =	17.424	16.4361	15.6734	14.483	12.9105	11.3829	10.5294																																1.5	1.25	16.2	15.1937
	vm(C) =	16.0728	15.829	15.5295	14.8867	13.5976	11.3767	8.63279																																3	1.25	16.7	16.4319
	t(C) =	0.793013	0.850033	1.03691	1.20365	1.20555	1.20555	1.20555																																6	1.25	17	16.4361
																																								12	1.25	17.2	16.4361
																																								0	2.5	0	0.253129
																																								0.1	2.5	0	0.373307
		EXPERIMENTAL DATA (X)											PREDICTED DATA (X#)																											0.25	2.5	0.8	0.663635
	t (h) / C (mM)	0	1.25	2.5	5	10	20	40					0	1.25	2.5	5	10	20	40																					0.5	2.5	2.2	1.66787
	0	0	0	0	0	0	0	0					0.886539	0.59917	0.253129	0.101991	0.0798983	0.0911265	0.198214																					0.75	2.5	3.8	3.80637
	0.1	0.6	0.4	0	0	0	0	0					1.2537	0.865913	0.373307	0.15331	0.121365	0.135382	0.273148																					1	2.5	6.6	7.26458
	0.25	1.9	1.5	0.8	0.4	0.2	0	0					2.0704	1.48214	0.663635	0.281519	0.226442	0.244216	0.439478																					1.25	2.5	11.8	10.9623
	0.5	5	4	2.2	1.2	0.8	0.6	0.5					4.41327	3.38794	1.66787	0.760344	0.628596	0.639918	0.947475																					1.5	2.5	13	13.5168
	0.75	8	7	3.8	2.2	1.8	1.5	2.3					8.02211	6.65391	3.80637	1.94221	1.65195	1.58551	1.93033																					3	2.5	15.5	15.6669
	1	12.5	10	6.6	4	3.6	3.2	4					11.886	10.528	7.26458	4.3754	3.82276	3.47624	3.55454																					6	2.5	15.6	15.6734
	1.25	13.5	13	11.8	8	7.2	6.5	5.5					14.701	13.5364	10.9623	7.92947	7.05791	6.19581	5.64778																					12	2.5	15.7	15.6734
	1.5	16.5	16.2	13	11.6	10	8.1	7.5					16.229	15.1937	13.5168	11.1779	10.014	8.70149	7.62596																					0	5	0	0.101991
	3	17	16.7	15.5	13.5	12.7	12.2	10.6					17.4189	16.4319	15.6669	14.474	12.9038	11.3741	10.5002																					0.1	5	0	0.15331
	6	17.3	17	15.6	14.4	13.1	12	10.4					17.424	16.4361	15.6734	14.483	12.9105	11.3829	10.5294																					0.25	5	0.4	0.281519
	12	17.5	17.2	15.7	13.9	12.8	11.5	10					17.424	16.4361	15.6734	14.483	12.9105	11.3829	10.5294																					0.5	5	1.2	0.760344
																																								0.75	5	2.2	1.94221
																																								1	5	4	4.3754
																																								1.25	5	8	7.92947
																																								1.5	5	11.6	11.1779
													3.67654	3.62344	1.94957	1.92734	0.232761	1.70243	1.18709																					3	5	13.5	14.474
																																								6	5	14.4	14.483
																																								12	5	13.9	14.483
																																								0	10	0	0.0798983
																																								0.1	10	0	0.121365
																																								0.25	10	0.2	0.226442
																																								0.5	10	0.8	0.628596
																																								0.75	10	1.8	1.65195
																																								1	10	3.6	3.82276
																																								1.25	10	7.2	7.05791
																																								1.5	10	10	10.014
																																								3	10	12.7	12.9038
																																								6	10	13.1	12.9105
																																								12	10	12.8	12.9105
																																								0	20	0	0.0911265
																																								0.1	20	0	0.135382
																																								0.25	20	0	0.244216
																																								0.5	20	0.6	0.639918
																																								0.75	20	1.5	1.58551
																																								1	20	3.2	3.47624
																																								1.25	20	6.5	6.19581
																																								1.5	20	8.1	8.70149
																																								3	20	12.2	11.3741
																																								6	20	12	11.3829
																																								12	20	11.5	11.3829
																																								0	40	0	0.198214
	For 3D plot																																							0.1	40	0	0.273148
																																								0.25	40	0	0.439478
	Xm(C) =	17.424	16.9798	16.6081	16.4361	16.2715	16.1134	15.9614	15.8149	15.6734	15.4045	15.1526	14.9159	14.6931	14.483	14.2846	14.0972	13.9198	13.7518	13.5926	13.4416	13.2984	13.1624	13.0332	12.9105	12.3812	11.9671	11.6409	11.3829	11.1779	11.0145	10.8839	10.7793	10.6954	10.6278	10.5734	10.5294			0.5	40	0.5	0.947475
	vm(C) =	16.0728	15.9894	15.8849	15.829	15.7714	15.7125	15.6524	15.5914	15.5295	15.4038	15.2762	15.1472	15.0172	14.8867	14.7558	14.625	14.4943	14.3641	14.2343	14.1052	13.9769	13.8494	13.723	13.5976	12.9887	12.4138	11.8761	11.3767	10.9155	10.4916	10.1035	9.74948	9.4275	9.13547	8.87127	8.63279			0.75	40	2.3	1.93033
	t(C) =	0.793013	0.798701	0.826058	0.850033	0.880535	0.916397	0.955855	0.996769	1.03691	1.10722	1.15687	1.1854	1.19868	1.20365	1.20513	1.20547	1.20554	1.20555	1.20555	1.20555	1.20555	1.20555	1.20555	1.20555	1.20555	1.20555	1.20555	1.20555	1.20555	1.20555	1.20555	1.20555	1.20555	1.20555	1.20555	1.20555			1	40	4	3.55454
																																								1.25	40	5.5	5.64778
	t / C	0	0.5	1	1.25	1.5	1.75	2	2.25	2.5	3	3.5	4	4.5	5	5.5	6	6.5	7	7.5	8	8.5	9	9.5	10	12.5	15	17.5	20	22.5	25	27.5	30	32.5	35	37.5	40			1.5	40	7.5	7.62596
	0	0.886539	0.79883	0.675709	0.59917	0.518468	0.439389	0.366967	0.304461	0.253129	0.181615	0.141363	0.119939	0.108552	0.101991	0.0975701	0.0941211	0.0912207	0.088726	0.0865767	0.0847349	0.0831703	0.0818569	0.0807726	0.0798983	0.078166	0.0799185	0.0843856	0.0911265	0.0998545	0.110348	0.122402	0.135806	0.150333	0.165743	0.181787	0.198214			3	40	10.6	10.5002
	0.1	1.2537	1.1397	0.972198	0.865913	0.752656	0.640665	0.537294	0.447477	0.373307	0.269371	0.210602	0.179318	0.162768	0.15331	0.146977	0.142043	0.137884	0.134293	0.131185	0.128508	0.126221	0.124288	0.122678	0.121365	0.118531	0.120604	0.126448	0.135382	0.146946	0.160776	0.176547	0.193937	0.212621	0.232268	0.25255	0.273148			6	40	10.4	10.5294
	0.2	1.75676	1.61155	1.38745	1.24209	1.08534	0.92868	0.78271	0.654838	0.548512	0.398421	0.313047	0.267563	0.243611	0.230038	0.221013	0.213992	0.208059	0.202914	0.198439	0.194565	0.191234	0.188397	0.186013	0.184045	0.179436	0.181685	0.189133	0.20075	0.215813	0.233756	0.254077	0.276305	0.299983	0.324666	0.349931	0.375382			12	40	10	10.5294
	0.3	2.43134	2.25098	1.95786	1.76319	1.55038	1.335	1.132	0.952334	0.80164	0.586899	0.463778	0.398062	0.363601	0.344242	0.331468	0.321546	0.313136	0.305811	0.299406	0.293827	0.288998	0.284852	0.281333	0.278391	0.270944	0.272988	0.282133	0.296845	0.316031	0.338828	0.364495	0.392359	0.421795	0.452222	0.483104	0.513963
	0.4	3.31022	3.09306	2.72086	2.46741	2.18599	1.89689	1.62051	1.37275	1.1626	0.859431	0.683743	0.589648	0.540481	0.513104	0.49518	0.481282	0.469465	0.459119	0.450019	0.442041	0.435082	0.429056	0.423887	0.419508	0.407561	0.408583	0.419188	0.437142	0.46083	0.488987	0.520549	0.554585	0.590263	0.626843	0.663669	0.700177
	0.5	4.41327	4.16116	3.70599	3.38794	3.02858	2.65283	2.28733	1.95434	1.66787	1.24786	1.00092	0.867931	0.798612	0.760344	0.735489	0.716246	0.699826	0.685365	0.672564	0.661257	0.651313	0.64262	0.635077	0.628596	0.609597	0.608029	0.619193	0.639918	0.667894	0.701321	0.738724	0.778855	0.820643	0.863172	0.905664	0.947475
	0.6	5.73454	5.45326	4.9214	4.54028	4.10137	3.63302	3.16792	2.73568	2.35706	1.79023	1.45049	1.26594	1.16983	1.11719	1.08326	1.05702	1.03453	1.01459	0.996814	0.980982	0.96693	0.954516	0.943612	0.934104	0.904222	0.897273	0.906912	0.928776	0.959667	0.997124	1.03917	1.0842	1.13088	1.17811	1.22499	1.27082
	0.7	7.23153	6.92968	6.33956	5.90712	5.39925	4.84503	4.28138	3.74498	3.26464	2.52628	2.07242	1.82279	1.69259	1.62172	1.57633	1.54124	1.51101	1.48401	1.45973	1.43791	1.41834	1.40085	1.38529	1.37151	1.32521	1.30827	1.31241	1.33186	1.36238	1.40074	1.44442	1.49141	1.5401	1.58924	1.63783	1.68512
	0.8	8.82429	8.51069	7.89046	7.42849	6.87579	6.25861	5.61445	4.98474	4.40607	3.48742	2.90448	2.57831	2.40737	2.31464	2.2555	2.2097	2.16998	2.13421	2.10174	2.07226	2.04553	2.02135	1.99952	1.97988	1.9096	1.87562	1.86766	1.87844	1.90262	1.93616	1.97598	2.01969	2.06543	2.11179	2.1577	2.20235
	0.9	10.4096	10.0903	9.47083	9.00652	8.44257	7.79917	7.10993	6.41673	5.76128	4.68132	3.96923	3.5618	3.3463	3.22928	3.15465	3.09658	3.04581	2.99965	2.9573	2.91843	2.88277	2.85008	2.82015	2.7928	2.689	2.62833	2.59872	2.5915	2.60033	2.62046	2.64829	2.68108	2.71678	2.75382	2.79103	2.82758
	1	11.886	11.5627	10.9694	10.528	9.98688	9.35882	8.66997	7.95782	7.26458	6.07557	5.25678	4.77523	4.51681	4.3754	4.28457	4.21325	4.15026	4.09239	4.03873	3.9889	3.94262	3.89965	3.85976	3.82276	3.67488	3.57609	3.51307	3.47624	3.4585	3.45457	3.46047	3.47319	3.49045	3.51056	3.53224	3.55454
	1.1	13.1785	12.8493	12.2966	11.8949	11.4023	10.8243	10.1787	9.49509	8.81144	7.59111	6.71135	6.17716	5.88441	5.72148	5.61503	5.53017	5.45433	5.38389	5.31788	5.2559	5.19768	5.14297	5.09156	5.04322	4.84166	4.69382	4.58598	4.50814	4.45286	4.41456	4.389	4.37295	4.36394	4.36011	4.36	4.36253
	1.2	14.2498	13.9115	13.4027	13.0474	12.6156	12.1079	11.5346	10.9167	10.2848	9.11531	8.23353	7.67899	7.36636	7.18722	7.06668	6.96851	6.8796	6.7962	6.7173	6.64254	6.57163	6.50434	6.44047	6.3798	6.11855	5.91465	5.75456	5.6283	5.52837	5.44903	5.3859	5.33557	5.29537	5.26321	5.23746	5.21682
	1.3	15.0985	14.7479	14.2788	13.9681	13.5974	13.1649	12.6753	12.1422	11.5885	10.533	9.70406	9.1631	8.84669	8.65741	8.52461	8.41355	8.31164	8.21526	8.12346	8.03587	7.95224	7.87233	7.79594	7.72287	7.4016	7.14125	6.92849	6.75338	6.60838	6.48763	6.38659	6.30166	6.22998	6.16925	6.11764	6.07364
	1.4	15.747	15.3825	14.9451	14.6725	14.3557	13.9918	13.5826	13.1364	12.6689	11.7589	11.019	10.5172	10.21	10.0155	9.87194	9.74847	9.63385	9.52487	9.42064	9.32081	9.22512	9.13334	9.04528	8.96074	8.58489	8.27445	8.01577	7.79857	7.61498	7.45888	7.32548	7.21096	7.11228	7.02696	6.95299	6.88871
	1.5	16.229	15.8505	15.4365	15.1937	14.9202	14.6132	14.2728	13.9038	13.5168	12.754	12.1158	11.6656	11.3746	11.1779	11.0246	10.8894	10.7627	10.642	10.5263	10.4153	10.3089	10.2066	10.1084	10.014	9.59292	9.24306	8.94964	8.70149	8.49003	8.30866	8.1522	8.01657	7.89851	7.79542	7.70516	7.62596
	1.6	16.5799	16.1884	15.7906	15.5699	15.3294	15.0663	14.7801	14.4737	14.154	13.5209	12.9791	12.5808	12.3074	12.1095	11.9475	11.8015	11.6639	11.5326	11.4069	11.2864	11.1708	11.0598	10.9533	10.851	10.3952	10.0175	9.70115	9.43379	9.20583	9.00993	8.84043	8.69292	8.56393	8.4507	8.35101	8.26304
	1.7	16.8315	16.4287	16.0416	15.8367	15.62	15.3893	15.1438	14.8851	14.6177	14.0889	13.6278	13.2745	13.0166	12.8176	12.6479	12.4924	12.3455	12.2053	12.0712	11.9428	11.8198	11.702	11.589	11.4806	10.9999	10.6042	10.2748	9.99793	9.76277	9.56123	9.3871	9.23558	9.10295	8.9863	8.88332	8.79217
	1.8	17.01	16.5978	16.2175	16.0235	15.8236	15.616	15.3998	15.1758	14.9472	14.497	14.0986	13.7808	13.5348	13.3345	13.1582	12.9948	12.8402	12.6927	12.552	12.4174	12.2888	12.1657	12.0479	11.9351	11.4372	11.0308	10.6954	10.4155	10.1795	9.97836	9.80537	9.65535	9.52429	9.40913	9.30746	9.21738
	1.9	17.1356	16.7159	16.3396	16.1532	15.9648	15.7732	15.5776	15.3783	15.1773	14.7842	14.4318	14.14	13.9026	13.7008	13.519	13.3494	13.1886	13.0356	12.8897	12.7504	12.6175	12.4906	12.3693	12.2533	11.7441	11.3319	10.9946	10.7156	10.4822	10.2849	10.1163	9.97096	9.84457	9.73388	9.63639	9.55012
	2	17.2236	16.7978	16.424	16.2425	16.0621	15.8815	15.7001	15.5179	15.3361	14.9831	14.6633	14.3899	14.1582	13.9549	13.7688	13.5943	13.4289	13.2716	13.1219	12.9792	12.8432	12.7135	12.5897	12.4716	11.9549	11.5399	11.203	10.9267	10.6975	10.5054	10.3426	10.2032	10.0829	9.97807	9.88616	9.8051
	3	17.4189	16.9756	16.604	16.4319	16.2671	16.1087	15.9562	15.809	15.6669	15.3966	15.1436	14.9065	14.6838	14.474	14.2761	14.0889	13.9119	13.7441	13.5852	13.4344	13.2913	13.1555	13.0264	12.9038	12.3746	11.9601	11.6332	11.3741	11.1678	11.0027	10.87	10.763	10.6763	10.6056	10.5478	10.5002
	4	17.4239	16.9797	16.608	16.436	16.2714	16.1134	15.9613	15.8148	15.6733	15.4044	15.1524	14.9158	14.6929	14.4829	14.2845	14.097	13.9196	13.7516	13.5925	13.4415	13.2983	13.1623	13.0331	12.9104	12.3811	11.967	11.6408	11.3827	11.1777	11.0142	10.8836	10.7789	10.6948	10.6271	10.5725	10.5283
	5	17.424	16.9798	16.6081	16.4361	16.2715	16.1134	15.9614	15.8149	15.6734	15.4045	15.1526	14.9159	14.6931	14.483	14.2846	14.0971	13.9197	13.7518	13.5926	13.4416	13.2984	13.1624	13.0332	12.9105	12.3812	11.9671	11.6409	11.3829	11.1779	11.0145	10.8839	10.7793	10.6953	10.6278	10.5733	10.5294
	6	17.424	16.9798	16.6081	16.4361	16.2715	16.1134	15.9614	15.8149	15.6734	15.4045	15.1526	14.9159	14.6931	14.483	14.2846	14.0972	13.9198	13.7518	13.5926	13.4416	13.2984	13.1624	13.0332	12.9105	12.3812	11.9671	11.6409	11.3829	11.1779	11.0145	10.8839	10.7793	10.6954	10.6278	10.5734	10.5294
	7	17.424	16.9798	16.6081	16.4361	16.2715	16.1134	15.9614	15.8149	15.6734	15.4045	15.1526	14.9159	14.6931	14.483	14.2846	14.0972	13.9198	13.7518	13.5926	13.4416	13.2984	13.1624	13.0332	12.9105	12.3812	11.9671	11.6409	11.3829	11.1779	11.0145	10.8839	10.7793	10.6954	10.6278	10.5734	10.5294
	8	17.424	16.9798	16.6081	16.4361	16.2715	16.1134	15.9614	15.8149	15.6734	15.4045	15.1526	14.9159	14.6931	14.483	14.2846	14.0972	13.9198	13.7518	13.5926	13.4416	13.2984	13.1624	13.0332	12.9105	12.3812	11.9671	11.6409	11.3829	11.1779	11.0145	10.8839	10.7793	10.6954	10.6278	10.5734	10.5294
	9	17.424	16.9798	16.6081	16.4361	16.2715	16.1134	15.9614	15.8149	15.6734	15.4045	15.1526	14.9159	14.6931	14.483	14.2846	14.0972	13.9198	13.7518	13.5926	13.4416	13.2984	13.1624	13.0332	12.9105	12.3812	11.9671	11.6409	11.3829	11.1779	11.0145	10.8839	10.7793	10.6954	10.6278	10.5734	10.5294
	10	17.424	16.9798	16.6081	16.4361	16.2715	16.1134	15.9614	15.8149	15.6734	15.4045	15.1526	14.9159	14.6931	14.483	14.2846	14.0972	13.9198	13.7518	13.5926	13.4416	13.2984	13.1624	13.0332	12.9105	12.3812	11.9671	11.6409	11.3829	11.1779	11.0145	10.8839	10.7793	10.6954	10.6278	10.5734	10.5294
	11	17.424	16.9798	16.6081	16.4361	16.2715	16.1134	15.9614	15.8149	15.6734	15.4045	15.1526	14.9159	14.6931	14.483	14.2846	14.0972	13.9198	13.7518	13.5926	13.4416	13.2984	13.1624	13.0332	12.9105	12.3812	11.9671	11.6409	11.3829	11.1779	11.0145	10.8839	10.7793	10.6954	10.6278	10.5734	10.5294
	12	17.424	16.9798	16.6081	16.4361	16.2715	16.1134	15.9614	15.8149	15.6734	15.4045	15.1526	14.9159	14.6931	14.483	14.2846	14.0972	13.9198	13.7518	13.5926	13.4416	13.2984	13.1624	13.0332	12.9105	12.3812	11.9671	11.6409	11.3829	11.1779	11.0145	10.8839	10.7793	10.6954	10.6278	10.5734	10.5294
								covariance matrix				0.059215	-0.0256465	0.00257731	0.00308661	-0.0804301	-0.0162598	-0.00640151	-0.179286	0.0168038	-0.00515755	0.00872496	0.0324526
												-0.0256465	0.608963	-0.0018132	-0.00110967	0.0352764	0.00422568	0.216654	7.51185	-0.495271	0.00379873	-0.00343548	-0.0177509
												0.00257731	-0.0018132	0.000401065	0.000135529	-0.00342991	-0.000679786	-0.00049317	-0.0145196	0.00123092	-0.000794186	0.00149919	0.00695064
												0.00308661	-0.00110967	0.000135529	0.000595251	0.00922639	-0.00219853	0.000157224	0.0112553	0.000826196	-0.00029638	0.000756447	0.00311516
												-0.0804301	0.0352764	-0.00342991	0.00922639	0.719968	-0.0143578	0.028817	1.12911	-0.0292782	0.00918785	-0.00822467	-0.0222416
												-0.0162598	0.00422568	-0.000679786	-0.00219853	-0.0143578	0.0138704	-2.90416e-05	-0.0270874	-0.00337356	0.00124665	-0.0065303	-0.017389
												-0.00640151	0.216654	-0.00049317	0.000157224	0.028817	-2.90416e-05	0.324125	15.1115	-0.50549	0.00121019	-0.00215399	-0.003572
												-0.179286	7.51185	-0.0145196	0.0112553	1.12911	-0.0270874	15.1115	732.891	-22.3641	0.0305203	-0.101662	-0.0418215
												0.0168038	-0.495271	0.00123092	0.000826196	-0.0292782	-0.00337356	-0.50549	-22.3641	0.951586	-0.00302953	0.00491001	0.0115047
												-0.00515755	0.00379873	-0.000794186	-0.00029638	0.00918785	0.00124665	0.00121019	0.0305203	-0.00302953	0.00188558	-0.00222787	-0.0152479
												0.00872496	-0.00343548	0.00149919	0.000756447	-0.00822467	-0.0065303	-0.00215399	-0.101662	0.00491001	-0.00222787	0.0201088	0.0311456
												0.0324526	-0.0177509	0.00695064	0.00311516	-0.0222416	-0.017389	-0.003572	-0.0418215	0.0115047	-0.0152479	0.0311456	0.39638
						array of linear correlation coefficients						1	-0.135057	0.528864	0.519896	-0.389535	-0.567353	-0.0462073	-0.0272151	0.0707893	-0.488096	0.252845	0.211825
												-0.135057	1	-0.116023	-0.0582841	0.0532761	0.0459787	0.487658	0.355575	-0.650614	0.112104	-0.0310455	-0.0361301
												0.528864	-0.116023	1	0.277379	-0.201845	-0.288217	-0.0432546	-0.026781	0.0630084	-0.913254	0.527905	0.551266
												0.519896	-0.0582841	0.277379	1	0.445682	-0.765134	0.0113191	0.0170407	0.0347143	-0.279754	0.218643	0.202803
												-0.389535	0.0532761	-0.201845	0.445682	1	-0.143677	0.0596534	0.0491543	-0.0353723	0.249364	-0.0683548	-0.0416344
												-0.567353	0.0459787	-0.288217	-0.765134	-0.143677	1	-0.00043313	-0.00849576	-0.0293643	0.243768	-0.391017	-0.234517
												-0.0462073	0.487658	-0.0432546	0.0113191	0.0596534	-0.00043313	1	0.98046	-0.910189	0.0489526	-0.0266806	-0.0099655
												-0.0272151	0.355575	-0.026781	0.0170407	0.0491543	-0.00849576	0.98046	1	-0.846853	0.0259624	-0.0264816	-0.00245371
												0.0707893	-0.650614	0.0630084	0.0347143	-0.0353723	-0.0293643	-0.910189	-0.846853	1	-0.0715203	0.0354948	0.0187325
												-0.488096	0.112104	-0.913254	-0.279754	0.249364	0.243768	0.0489526	0.0259624	-0.0715203	1	-0.361804	-0.557741
												0.252845	-0.0310455	0.527905	0.218643	-0.0683548	-0.391017	-0.0266806	-0.0264816	0.0354948	-0.361804	1	0.348857
												0.211825	-0.0361301	0.551266	0.202803	-0.0416344	-0.234517	-0.0099655	-0.00245371	0.0187325	-0.557741	0.348857	1

## Sheet: EC50,tau
					SSR^2 =	3.47048
					R2 =	0.993692
				t	X	X#
	Xm =	17.1771		0	0	0.834094
	vm =	16.3412		0.1	0.6	1.1935
	t =	0.78185		0.25	1.9	2.0049
				0.5	5	4.37881
				0.75	8	8.06873
				1	12.5	11.9619
				1.25	13.5	14.7015
				1.5	16.5	16.1282
	Xm / 2 =	8.58855		3	17	17.1734
	Xm / 4 =	4.29428		6	17.3	17.1771
	t0 =	0.78185		12	17.5	17.1771
			Parameters
		Xm =	17.424
		vm =	16.0728
		t =	0.793013
	Xm	Kx =	0.406579
		mx =	6.61038
		ax =	0.918248
	vm	Kv =	0.584498
		mv =	20.0061
		av =	1.18002
	t	Kt =	0.520214
		mt =	2.26537
		at =	2.58822
	EC50,t =	2.44742
	t0 =	0.78185
	Xm(C) =	15.7028
	vm(C) =	15.5426
	t(C) =	1.02864
	X =	4.29428
	t =	0.751152
	to minimize, changing EC50,t
	H =	4.31119e-07

## Sheet: Bias_Accuracy
		EXPERIMENTAL DATA (X)											PREDICTED DATA (X#)
	t (h) / C (mM)	0	1.25	2.5	5	10	20	40					0	1.25	2.5	5	10	20	40
	0	0	0	0	0	0	0	0					0.881021	0.603007	0.257787	0.119622	0.108433	0.107432	0.0996972
	0.1	0.6	0.4	0	0	0	0	0					1.24641	0.871557	0.379313	0.178	0.160751	0.156614	0.145286
	0.25	1.9	1.5	0.8	0.4	0.2	0	0					2.0598	1.49186	0.67199	0.321811	0.289016	0.27456	0.254568
	0.5	5	4	2.2	1.2	0.8	0.6	0.5					4.39682	3.40856	1.67913	0.845609	0.752675	0.685916	0.635418
	0.75	8	7	3.8	2.2	1.8	1.5	2.3					8.00487	6.68494	3.81163	2.09567	1.85113	1.62377	1.50302
	1	12.5	10	6.6	4	3.6	3.2	4					11.8766	10.5555	7.24767	4.57331	4.02262	3.43365	3.17649
	1.25	13.5	13	11.8	8	7.2	6.5	5.5					14.7014	13.5479	10.9236	8.06967	7.10585	6.02069	5.56882
	1.5	16.5	16.2	13	11.6	10	8.1	7.5					16.2354	15.1908	13.4748	11.2106	9.91758	8.48529	7.84995
	3	17	16.7	15.5	13.5	12.7	12.2	10.6					17.4294	16.4146	15.6454	14.4581	12.9082	11.4045	10.558
	6	17.3	17	15.6	14.4	13.1	12	10.4					17.4345	16.4187	15.6522	14.4683	12.9182	11.4174	10.5701
	12	17.5	17.2	15.7	13.9	12.8	11.5	10					17.4345	16.4187	15.6522	14.4683	12.9182	11.4174	10.5701
	log(pred/obs)													n=	63
		0	1.25	2.5	5	10	20	40						b=	-0.0057218
	0	#DIV/0!	#DIV/0!	#DIV/0!	#DIV/0!	#DIV/0!	#DIV/0!	#DIV/0!						a=	0.0261126
	0.1	0.31751	0.338236	#DIV/0!	#DIV/0!	#DIV/0!	#DIV/0!	#DIV/0!						Bf=	0.986911
	0.25	0.035071	-0.00236191	-0.0757272	-0.0944588	0.159893	#DIV/0!	#DIV/0!						Af=	1.06197
	0.5	-0.055831	-0.069489	-0.117339	-0.152011	-0.0264827	0.0581194	0.104089
	0.75	0.000264201	-0.0200007	0.00132702	-0.0210995	0.0121655	0.0344323	-0.184762
	1	-0.0222184	0.0234791	0.0406542	0.0581707	0.0482064	0.0306057	-0.100113
	1.25	0.0370243	0.0179297	-0.0335169	0.003766	-0.00571659	-0.033267	0.00540081
	1.5	-0.00702042	-0.0279349	0.015578	-0.0148281	-0.00359448	0.0201816	0.0198054
	3	0.010834	-0.0074849	0.00405379	0.0297775	0.0070623	-0.029285	-0.00172442
	6	0.00336283	-0.0151092	0.00145074	0.00205438	-0.00606888	-0.0216141	0.00704435
	12	-0.00162912	-0.0201887	-0.00132431	0.0174021	0.00399244	-0.00313068	0.0240777
	[log(pred/obs)]
		0	1.25	2.5	5	10	20	40
	0	#DIV/0!	#DIV/0!	#DIV/0!	#DIV/0!	#DIV/0!	#DIV/0!	#DIV/0!
	0.1	0.31751	0.338236	#DIV/0!	#DIV/0!	#DIV/0!	#DIV/0!	#DIV/0!
	0.25	0.035071	0.00236191	0.0757272	0.0944588	0.159893	#DIV/0!	#DIV/0!
	0.5	0.055831	0.069489	0.117339	0.152011	0.0264827	0.0581194	0.104089
	0.75	0.000264201	0.0200007	0.00132702	0.0210995	0.0121655	0.0344323	0.184762
	1	0.0222184	0.0234791	0.0406542	0.0581707	0.0482064	0.0306057	0.100113
	1.25	0.0370243	0.0179297	0.0335169	0.003766	0.00571659	0.033267	0.00540081
	1.5	0.00702042	0.0279349	0.015578	0.0148281	0.00359448	0.0201816	0.0198054
	3	0.010834	0.0074849	0.00405379	0.0297775	0.0070623	0.029285	0.00172442
	6	0.00336283	0.0151092	0.00145074	0.00205438	0.00606888	0.0216141	0.00704435
	12	0.00162912	0.0201887	0.00132431	0.0174021	0.00399244	0.00313068	0.0240777
